# Supplementary material for: Discovery of Novel Pimprinine and Streptochlorin Derivatives as Potential Antifungal Agents
Source: Mar Drugs. 2022 Nov 25;20(12):740. doi: 10.3390/md20120740 (PMC9787289; doi:10.3390/md20120740)
Supplement: Supplementary file 1 [file marinedrugs-20-00740-s001.zip]

Archive with 1 entries (1 files):
- marinedrugs-2054963-supplementary.pdf
